# Supplementary material for: Behavioral mechanisms and learning outcomes of University Students’ GAI-assisted learning in human-AI collaboration
Source: PLoS One. 2026 Apr 28;21(4):e0346696. doi: 10.1371/journal.pone.0346696 (PMC13123965; doi:10.1371/journal.pone.0346696)
Supplement: S1 File — The file is provided in Excel format (.xlsx) and includes all variables and observations reported in the manuscript. (XLSX) [file pone.0346696.s001.xlsx]

## Sheet: 321941172_207_207
Code	Q1	Q2	Q3_Choice1	Q3_Choice2	Q3_Choice3	Q3_Choice4	Q3_Choice5	Q4	Q5	Q6	Q9	Q7	Q8	Q10	Q11	Q14	Q12	Q13	Q15	Q16	Q17	Q18	Q19	Q20	Q21	Q22	Q23	Q24	Q25	Q26	Q27	Q28	Q29	Q30	Q31	Q32	Q33	Q34	Q35	Q36	Q37	Q38	Q39
1	3	2	1	1	1	0	0	5	6	7	5	5	6	6	5	5	6	7	7	6	5	6	7	4	3	3	3	4	6	5	6	7	6	7	6	6	7	6	7	6	7	6	6
2	1	3	0	0	0	1	0	4	6	6	5	7	6	3	5	4	3	4	4	4	3	5	4	3	3	4	4	5	6	5	5	5	6	3	2	3	3	2	3	4	4	3	4
3	3	3	1	0	0	0	0	1	3	5	5	4	4	5	3	4	5	5	5	4	5	5	4	5	4	5	5	3	4	5	6	5	5	6	4	5	5	4	1	2	1	2	1
4	3	4	0	0	1	0	0	2	4	5	3	5	4	6	3	3	5	5	4	5	4	5	6	7	6	7	7	6	4	5	4	5	5	6	4	6	5	5	4	4	5	6	5
5	1	2	0	0	1	0	0	1	2	3	3	2	3	6	3	4	4	5	6	3	4	5	4	4	5	4	5	5	7	6	7	7	6	6	3	6	5	6	5	5	6	6	5
6	3	5	1	1	1	1	0	1	4	5	3	4	5	6	3	4	5	5	5	4	5	6	4	6	6	6	5	7	6	4	6	5	6	4	6	5	6	6	7	6	7	7	6
7	3	5	0	0	1	0	0	2	3	2	2	3	3	4	3	4	3	3	6	7	5	6	7	6	5	7	6	6	7	5	6	5	6	4	3	3	3	4	5	6	4	5	6
8	2	4	0	1	1	1	0	5	5	5	6	4	5	4	3	4	4	5	5	6	4	4	5	4	5	6	5	6	4	6	4	5	5	4	5	4	5	6	6	4	5	6	5
9	3	5	1	1	1	1	0	4	6	5	5	6	7	6	5	3	6	5	4	6	5	6	5	1	2	1	2	1	6	7	6	5	6	5	6	5	5	6	5	7	5	6	6
10	3	5	1	0	1	0	0	5	5	5	6	4	5	6	6	6	4	5	6	5	6	5	7	3	2	3	3	2	4	6	5	5	6	6	6	6	5	7	1	2	1	2	1
11	3	5	1	0	0	0	0	4	6	5	7	7	6	6	3	6	5	5	5	5	6	6	5	6	5	6	6	5	6	6	5	6	6	4	5	4	6	7	7	5	7	6	5
12	2	4	1	1	1	1	0	5	6	4	6	5	5	6	5	3	6	5	5	6	5	6	5	5	6	5	6	6	5	6	6	5	6	6	5	4	6	6	5	5	6	6	6
13	1	1	0	0	0	1	0	1	2	3	2	3	4	4	3	4	3	3	3	2	3	3	2	5	4	5	5	4	4	3	4	3	2	4	3	4	5	3	3	2	3	3	2
14	3	5	1	1	1	1	0	5	6	5	7	4	6	7	5	5	6	7	5	4	5	5	4	7	5	6	6	5	5	6	7	6	6	5	6	7	6	6	6	5	6	5	6
15	2	4	0	0	0	1	0	4	6	5	6	5	6	7	3	6	6	6	5	6	5	6	7	5	6	5	6	5	4	6	5	4	6	6	4	6	5	6	4	6	5	6	5
16	2	3	0	0	1	0	0	1	2	5	1	3	4	3	2	3	3	3	1	2	1	2	1	4	3	3	3	4	3	3	4	2	3	3	4	3	4	4	1	2	1	2	1
17	2	2	0	1	1	1	0	5	5	4	3	5	4	2	4	5	3	4	2	4	4	2	5	4	3	4	5	3	5	3	4	5	3	5	4	5	5	4	4	5	3	4	5
18	2	4	1	0	0	0	0	4	3	5	3	2	4	3	3	4	2	1	3	2	1	2	3	1	2	1	2	1	3	4	3	3	4	2	4	3	3	4	4	2	4	3	3
19	2	4	1	0	0	0	0	6	3	4	4	3	4	4	3	4	4	3	4	3	4	4	3	3	4	4	3	4	4	3	3	4	4	3	4	4	3	4	3	3	4	4	3
20	3	5	0	0	1	0	0	5	4	5	3	3	4	3	5	4	3	5	5	4	5	5	4	4	5	4	6	6	6	4	6	5	6	6	5	6	5	6	4	6	5	6	6
21	3	1	1	0	1	1	0	1	6	6	5	6	6	6	6	6	6	6	6	6	6	6	6	1	2	1	2	1	6	5	5	5	6	6	6	6	6	6	6	6	6	6	6
22	3	5	1	0	0	0	0	4	1	2	2	1	2	2	1	1	2	2	1	2	2	1	2	1	2	2	1	2	1	2	2	1	2	1	2	2	1	2	1	2	2	1	2
23	3	5	1	1	1	1	0	1	5	6	5	5	4	3	3	2	3	3	4	6	5	6	5	6	4	5	5	6	6	4	5	6	5	5	6	4	5	5	6	4	5	5	6
24	2	3	0	0	1	0	0	6	6	6	7	7	6	5	3	6	5	4	5	5	6	4	5	3	2	3	3	2	5	4	5	5	4	5	4	5	5	4	6	5	5	4	5
25	2	4	1	0	1	1	0	6	6	5	6	5	5	6	5	3	5	5	6	5	5	5	6	4	3	3	3	4	7	5	7	7	7	4	3	3	3	4	1	2	1	2	1
26	3	5	1	0	1	0	0	1	5	5	5	5	6	5	6	5	5	6	4	6	5	6	5	7	6	7	7	6	4	3	3	3	4	4	5	6	5	6	6	5	6	4	5
27	3	3	1	0	0	1	0	6	4	3	4	3	3	7	3	6	7	6	7	6	5	7	6	7	6	7	7	6	4	3	3	3	4	7	6	7	7	6	3	2	3	3	2
28	3	5	1	0	1	0	0	4	6	5	7	6	5	6	3	7	6	5	6	5	6	5	6	4	3	3	3	4	6	4	6	5	6	6	5	7	6	6	3	2	3	3	2
29	3	5	1	0	0	0	0	6	4	3	4	3	3	5	4	3	5	5	5	4	5	5	4	6	5	6	5	6	6	5	6	5	6	5	4	5	5	4	5	6	5	6	7
30	2	5	1	0	0	0	0	4	1	2	1	1	2	1	2	2	1	2	2	1	2	2	1	5	4	5	5	4	1	2	1	2	1	5	4	5	5	4	3	2	3	3	2
31	1	2	0	0	1	0	0	6	5	5	5	6	4	4	3	4	3	3	6	5	5	5	6	6	4	6	3	5	4	6	4	5	6	6	5	6	5	4	3	2	3	3	2
32	2	2	0	1	0	0	0	5	5	3	4	5	5	5	4	3	4	5	4	5	4	5	5	4	3	3	3	4	5	4	4	4	5	6	5	5	5	6	6	4	5	5	4
33	2	3	1	0	1	0	0	1	2	1	2	2	1	1	2	1	1	2	1	2	1	2	1	6	6	6	5	5	6	6	6	4	4	1	2	1	2	1	1	2	2	1	2
34	2	3	1	0	0	0	0	4	7	6	5	7	7	3	3	6	3	5	5	3	5	2	5	4	3	2	4	5	4	5	3	4	5	3	5	3	4	5	5	3	5	4	5
35	1	1	0	0	0	1	0	1	3	4	3	3	5	3	3	3	4	5	5	4	3	4	4	4	3	3	3	4	4	5	4	5	4	5	4	4	5	5	5	4	5	4	5
36	3	5	1	0	0	0	0	5	3	5	5	4	4	6	5	4	5	5	6	5	5	5	6	4	5	4	5	4	5	4	5	4	5	4	5	4	5	5	3	2	3	3	2
37	2	4	0	1	1	1	0	1	4	3	5	4	4	5	4	3	5	5	7	6	7	7	6	5	4	5	4	5	6	1	6	3	5	6	5	6	6	6	4	3	3	3	4
38	3	5	1	0	0	0	0	5	5	4	4	5	5	5	4	4	5	5	4	5	5	4	4	5	5	5	4	5	5	4	4	5	5	4	4	5	5	4	4	5	5	5	4
39	1	4	0	0	1	0	0	1	5	4	5	5	6	5	4	3	5	5	6	4	5	6	5	6	5	5	6	5	4	5	6	5	6	6	4	5	6	5	5	5	6	5	5
40	3	5	1	0	1	0	0	6	5	4	3	5	5	6	4	3	5	6	6	4	5	6	5	6	4	5	5	6	6	4	5	4	6	5	4	5	5	4	5	6	5	6	6
41	1	1	0	0	1	1	0	6	1	2	2	1	2	5	6	6	5	6	7	6	5	5	5	1	2	2	1	2	1	2	1	2	1	7	5	5	6	7	7	6	7	7	6
42	3	4	1	0	1	0	0	1	4	5	4	6	3	3	5	6	3	5	5	6	4	5	3	4	5	3	4	5	4	3	3	3	4	4	6	4	5	6	7	6	7	7	6
43	3	5	1	0	0	0	0	5	5	4	5	6	5	6	4	5	5	6	5	4	5	5	6	6	4	5	5	6	4	5	4	5	5	5	6	4	5	6	4	6	5	4	5
44	3	5	1	0	0	0	0	4	6	4	7	5	6	4	3	6	6	5	6	4	6	7	5	5	6	7	6	7	5	4	5	5	4	6	5	6	5	7	7	6	7	7	6
45	3	5	1	1	1	1	0	6	2	1	1	2	2	4	5	6	4	5	2	2	1	1	2	5	4	5	4	5	4	5	4	5	5	1	2	1	2	1	4	3	4	5	5
46	2	4	1	1	1	1	0	5	4	5	3	5	4	4	3	5	5	4	5	5	6	5	5	7	6	7	7	6	6	5	5	6	5	5	5	6	5	6	5	5	6	5	6
47	2	5	1	1	1	1	0	2	4	5	5	3	4	5	3	4	4	5	3	4	3	4	5	5	4	5	3	4	5	4	5	4	5	4	5	4	5	5	4	5	5	4	5
48	4	5	1	1	1	1	0	5	1	2	1	1	2	4	3	4	3	3	1	2	1	2	1	5	4	5	5	4	7	7	7	7	7	3	2	3	3	2	1	2	1	2	1
49	3	5	1	0	1	0	0	1	4	3	3	4	4	6	5	6	6	5	4	5	6	5	5	6	5	6	5	6	6	5	6	5	5	5	6	5	6	6	5	6	5	6	5
50	2	5	0	0	1	0	0	1	5	6	4	5	6	4	5	3	3	5	1	2	2	1	2	5	4	5	5	4	1	2	1	2	1	5	5	6	7	6	4	3	3	3	4
51	3	5	1	0	1	0	0	5	6	5	3	6	7	6	4	7	6	5	6	6	7	5	6	7	5	6	7	5	6	5	6	5	6	6	7	5	6	7	5	4	5	5	4
52	3	5	1	0	1	0	0	1	4	3	4	3	3	5	4	3	5	5	5	6	6	5	6	5	6	5	6	7	5	6	6	5	6	5	4	5	5	4	6	5	6	5	6
53	2	3	1	0	0	0	0	5	7	6	5	7	7	6	5	7	7	6	5	6	5	7	5	6	5	6	6	5	6	5	6	4	5	6	4	5	6	5	6	5	6	5	5
54	3	5	1	0	0	0	0	1	4	3	4	4	4	4	5	3	5	4	5	6	5	5	6	6	5	5	5	6	5	6	4	5	6	6	4	5	5	6	4	5	6	5	5
55	2	4	0	0	0	1	0	4	3	2	2	3	3	6	7	7	5	6	6	7	5	7	6	2	2	1	1	2	3	2	3	3	2	6	5	5	5	6	1	2	1	2	1
56	3	5	1	0	1	0	0	2	5	6	5	7	6	6	7	7	5	6	6	7	5	6	7	5	7	6	5	6	5	6	5	4	5	4	6	5	5	6	6	7	5	6	5
57	3	5	1	1	1	1	0	3	6	5	6	5	5	7	6	6	7	7	7	6	7	7	6	6	6	5	6	6	6	5	6	6	5	7	6	7	7	6	5	6	5	6	6
58	3	5	1	0	0	0	0	5	6	5	6	5	5	4	6	5	4	5	5	3	4	5	4	5	4	5	5	4	4	6	4	5	5	7	6	7	7	6	6	4	4	5	4
59	3	5	1	0	0	0	0	2	6	5	6	5	6	6	5	5	6	5	6	6	5	6	6	6	5	6	5	6	6	5	6	6	5	6	6	6	5	6	5	6	4	6	6
60	2	4	0	0	1	0	0	5	1	1	2	2	2	5	6	6	4	5	6	6	5	6	5	4	6	4	5	5	6	4	5	5	6	6	6	5	6	5	4	5	5	6	5
61	3	5	1	0	1	0	0	6	5	6	5	5	4	5	6	5	5	6	4	3	3	3	4	5	6	5	5	6	7	6	7	7	6	6	6	5	6	5	4	3	3	3	4
62	3	5	1	0	0	0	0	4	2	3	3	2	3	6	6	5	5	5	4	6	5	5	6	6	4	5	4	5	5	6	5	6	5	6	5	6	4	5	5	6	5	6	5
63	3	5	1	0	1	0	0	2	1	2	1	1	2	7	6	6	7	7	6	4	5	5	6	4	5	5	6	5	6	4	5	6	5	5	6	5	6	5	5	6	5	6	6
64	2	3	0	0	1	0	0	4	4	5	5	3	4	1	2	1	1	2	1	2	1	2	1	3	4	5	4	5	4	5	4	5	5	5	4	5	4	5	4	5	5	4	5
65	3	5	1	1	1	1	0	6	3	2	2	3	3	6	4	5	5	6	6	4	5	6	5	6	4	5	5	6	6	6	4	5	5	4	6	5	5	6	6	5	6	6	5
66	3	5	1	0	1	0	0	1	4	3	5	6	4	6	3	6	5	5	1	2	1	2	1	6	5	6	5	6	5	4	5	5	4	6	5	6	5	6	1	2	1	2	1
67	3	3	0	1	0	0	0	3	6	4	6	5	5	5	6	6	5	5	6	5	5	5	6	4	6	5	6	5	6	5	6	5	6	5	6	5	6	5	6	5	5	5	6
68	2	3	0	1	0	0	0	2	1	2	2	1	2	6	6	6	5	7	7	6	5	6	6	7	6	5	6	7	3	2	3	3	2	7	6	7	6	6	6	6	5	6	5
69	3	5	1	1	1	1	0	5	6	5	6	5	5	6	7	7	6	6	6	7	6	6	7	1	2	1	2	1	6	5	5	5	6	7	6	7	6	7	5	4	5	5	4
70	2	3	1	0	0	0	0	2	2	2	1	2	1	1	2	2	1	2	4	3	3	3	4	7	6	7	7	6	3	2	3	3	2	5	4	5	5	4	4	3	3	3	4
71	3	5	1	0	0	0	0	1	3	2	3	3	2	3	3	2	3	2	3	3	2	3	3	2	2	3	3	3	2	2	3	2	3	2	3	2	2	3	3	2	2	3	2
72	3	4	0	0	1	1	0	6	4	5	5	5	4	4	5	5	4	4	5	5	4	5	5	5	4	5	4	5	4	5	4	5	5	3	2	3	3	2	4	5	4	5	6
73	3	5	1	0	1	0	0	6	5	6	5	5	4	5	6	3	4	5	4	3	3	3	4	5	6	5	4	5	4	6	5	5	6	6	4	5	5	6	6	5	5	5	6
74	3	5	1	0	0	0	0	6	5	4	6	6	4	3	3	4	5	3	5	4	3	4	5	3	2	3	3	2	3	5	3	4	4	4	5	3	4	5	4	5	3	4	5
75	3	5	1	0	0	0	0	6	5	6	5	4	5	5	3	6	4	5	5	4	5	5	4	5	6	5	4	5	4	5	6	4	5	5	4	5	5	6	7	6	7	7	6
76	3	4	1	0	1	0	0	2	3	3	2	3	3	5	6	6	4	5	5	6	4	5	6	3	2	3	3	2	3	2	3	3	2	7	6	7	7	6	6	5	6	4	5
77	3	5	1	0	0	0	0	6	5	6	5	4	5	4	3	3	6	5	6	5	6	5	7	6	5	6	5	5	4	5	4	6	5	6	4	5	6	5	5	6	4	5	6
78	1	2	0	0	1	0	0	6	4	5	5	3	4	4	3	5	3	4	4	5	3	4	5	6	5	5	5	6	3	5	4	4	5	3	4	3	4	5	4	5	4	5	5
79	5	5	1	1	1	1	0	4	6	5	6	6	5	6	6	5	5	6	6	5	6	5	6	6	6	5	6	5	6	6	7	6	6	5	6	5	6	6	6	6	5	6	6
80	3	5	1	0	1	0	0	5	4	4	3	4	4	6	3	6	6	4	1	2	1	2	1	5	6	5	6	6	6	4	5	5	6	5	6	4	5	5	4	6	5	6	5
81	3	4	1	0	1	0	0	3	6	5	6	5	6	2	3	5	3	4	4	3	5	3	4	4	3	3	4	5	5	4	5	5	4	1	2	1	2	1	3	3	4	2	4
82	1	3	0	0	0	1	0	1	3	2	2	3	3	1	2	2	2	1	2	1	2	1	2	6	5	5	5	6	1	2	1	2	1	4	3	3	3	4	3	2	3	3	2
83	3	5	1	1	1	1	0	6	6	4	7	5	6	6	4	3	5	6	7	6	7	7	6	5	6	5	6	6	5	6	5	6	5	5	6	5	6	5	7	6	7	7	6
84	2	4	0	0	1	0	0	3	1	1	2	2	1	7	4	6	7	7	1	1	2	2	1	4	3	2	4	3	3	2	3	3	2	3	5	3	3	5	6	5	5	5	6
85	3	5	1	0	0	0	0	5	5	4	3	5	4	3	4	3	3	4	3	5	3	6	4	5	4	5	5	4	5	5	3	4	5	3	5	4	5	4	5	3	4	5	3
86	2	3	0	0	1	0	0	4	2	3	4	2	3	1	2	1	2	2	5	4	5	5	4	7	6	7	7	6	1	2	1	2	1	3	4	3	4	4	5	4	5	5	4
87	3	5	1	0	0	0	0	1	1	2	2	1	2	2	1	1	2	2	1	2	2	1	2	1	2	2	1	2	1	2	2	1	2	1	2	2	1	2	1	2	2	1	2
88	3	3	1	0	0	0	0	3	4	3	5	5	4	5	3	6	6	5	3	2	3	3	2	5	6	4	5	6	6	4	5	5	6	4	6	5	5	6	1	2	1	2	1
89	3	5	1	0	0	0	0	6	4	3	4	5	4	4	6	5	4	5	6	4	5	4	5	4	5	6	5	6	6	4	5	6	5	5	5	6	5	4	4	5	4	5	6
90	1	4	0	1	1	1	0	5	6	3	6	5	6	5	4	3	5	5	6	5	5	5	4	6	5	6	4	4	4	5	5	4	6	6	5	6	4	5	5	5	4	5	5
91	3	5	1	0	0	0	0	5	2	3	3	2	3	4	3	5	4	5	6	4	5	5	5	5	4	5	5	4	7	6	7	7	6	4	5	4	5	6	6	5	6	5	6
92	3	5	1	0	0	0	0	6	4	5	3	6	5	6	4	3	6	4	5	6	4	5	5	5	4	6	5	6	5	6	4	5	5	6	5	6	5	5	5	6	4	5	5
93	3	5	1	1	1	1	0	5	5	5	6	6	5	6	5	6	6	5	6	5	5	5	6	5	7	5	6	6	6	5	6	7	6	7	6	7	6	6	1	2	1	2	1
94	3	4	1	0	0	0	0	5	5	4	6	5	5	6	5	3	6	5	5	6	5	6	6	4	3	3	3	4	4	3	3	3	4	6	4	5	5	6	5	6	4	5	6
95	3	5	1	0	0	0	0	6	5	6	5	4	5	6	3	5	5	6	5	6	4	5	6	5	4	5	5	4	5	4	5	5	4	5	6	4	5	6	6	6	4	5	6
96	3	5	1	0	0	0	0	6	5	3	4	5	5	7	6	6	7	7	5	4	5	5	4	2	3	1	2	3	4	3	3	3	4	6	5	5	5	6	5	4	5	5	4
97	2	4	0	0	1	0	0	5	5	6	5	4	5	4	5	4	4	5	5	4	5	4	5	6	4	5	5	4	4	5	4	5	5	6	4	5	5	5	4	6	5	5	6
98	3	5	1	0	0	0	0	6	6	4	5	5	6	6	3	6	5	5	6	4	5	5	5	6	4	5	5	5	4	5	4	6	5	6	4	5	6	5	6	4	5	6	5
99	3	5	1	0	0	0	0	6	1	2	1	1	2	6	5	3	5	5	6	5	6	5	6	5	6	4	5	5	5	6	4	5	6	1	2	1	2	1	5	4	6	5	4
100	3	4	1	1	1	1	0	6	5	3	4	5	5	5	3	4	4	5	5	3	5	4	5	4	4	3	5	4	5	4	3	4	5	4	4	3	4	5	5	4	3	5	4
101	4	5	1	1	1	1	0	6	6	6	7	5	6	5	6	7	5	6	7	6	5	6	6	5	6	5	6	7	7	6	6	5	7	6	6	7	6	5	4	3	3	3	4
102	2	3	0	0	1	0	0	6	2	2	1	2	1	5	6	5	4	6	1	2	2	1	2	5	5	4	6	5	4	6	5	5	6	1	2	1	2	1	5	6	5	5	6
103	3	3	0	0	1	0	0	5	5	4	4	5	5	5	4	4	5	5	4	5	5	4	4	5	5	5	4	5	5	4	4	5	5	4	4	5	5	4	4	5	5	5	4
104	1	3	0	0	1	0	0	5	1	2	1	1	2	5	3	3	4	5	3	5	4	5	4	5	3	4	3	5	4	4	5	3	4	7	6	7	7	6	4	5	3	4	4
105	3	5	1	0	1	0	0	6	5	6	7	4	5	5	7	7	6	6	7	5	6	7	5	3	2	3	3	2	7	6	7	7	6	7	5	6	6	7	7	6	5	6	5
106	3	5	1	1	1	1	0	6	5	5	6	4	5	4	5	6	4	5	6	4	5	5	4	4	5	6	5	4	5	6	4	5	5	6	4	5	5	6	4	5	4	5	5
107	3	4	1	0	0	0	0	5	5	5	6	4	5	6	5	3	5	6	1	2	1	2	1	6	4	5	5	4	4	6	4	5	5	6	5	5	4	5	4	5	4	5	5
108	3	5	1	0	0	0	0	6	5	4	3	5	6	3	2	3	3	3	5	4	5	5	4	6	4	6	5	6	4	6	4	5	6	4	6	4	5	5	1	2	1	2	1
109	3	5	1	0	0	0	0	6	5	4	5	6	7	5	7	5	5	7	6	5	7	5	6	6	6	5	6	7	5	7	5	6	5	7	5	6	7	5	5	6	5	5	6
110	3	5	1	0	0	0	0	6	5	3	4	5	5	6	3	4	5	6	5	6	4	5	5	1	2	1	2	1	7	5	6	6	5	3	2	3	3	2	4	6	5	6	5
111	3	5	1	0	0	0	0	6	4	5	5	4	5	1	2	1	1	2	5	6	4	5	5	6	5	6	5	6	6	6	5	4	5	4	6	5	6	5	6	5	6	5	7
112	2	3	1	0	0	1	0	6	7	2	5	7	7	3	2	3	3	3	7	7	7	7	7	4	3	3	3	4	7	7	7	7	7	1	2	1	2	1	4	6	5	4	5
113	2	4	0	1	0	1	0	1	3	2	3	3	2	3	3	2	3	2	3	3	2	3	3	2	2	3	3	3	2	2	3	2	3	2	3	2	2	3	3	2	2	3	2
114	3	5	1	0	0	0	0	6	5	4	3	5	5	7	6	7	7	6	6	7	5	6	7	7	6	6	7	6	5	4	5	5	4	5	6	6	7	6	4	3	3	3	4
115	3	4	1	1	1	1	0	6	5	4	5	6	5	6	5	5	6	4	6	5	5	5	6	5	6	4	5	5	5	6	4	5	6	6	6	5	4	6	5	6	4	5	5
116	3	5	1	1	1	1	0	6	1	2	1	1	2	3	3	2	3	3	3	2	3	3	2	6	5	6	7	5	6	6	4	6	7	3	2	3	3	2	5	6	5	6	5
117	3	5	1	0	0	0	0	5	5	6	5	4	5	6	6	5	5	6	6	6	4	5	6	7	5	6	5	7	6	5	5	5	6	6	5	6	6	7	7	5	6	5	6
118	3	5	1	0	0	0	0	6	5	4	4	5	5	6	5	6	5	5	1	2	1	2	1	5	6	7	5	6	1	2	2	1	2	6	5	5	5	6	7	6	6	5	6
119	2	2	1	0	0	0	0	3	5	4	3	5	6	6	5	3	5	5	6	4	5	5	6	4	5	4	6	4	6	4	5	6	4	4	5	4	6	5	5	4	5	5	4
120	3	5	1	1	1	1	0	6	5	5	5	5	7	6	7	7	5	6	7	6	7	7	6	5	6	5	6	7	7	5	6	7	6	5	6	5	6	5	3	2	3	3	2
121	2	2	1	0	1	1	0	6	5	4	4	5	5	5	4	4	5	5	4	5	5	4	4	5	5	5	4	5	5	4	4	5	5	4	4	5	5	4	4	5	5	5	4
122	3	5	1	1	1	1	0	2	6	3	5	4	5	5	5	3	4	5	6	5	6	5	5	4	5	5	5	6	5	5	6	5	5	5	6	5	4	5	5	6	5	5	5
123	3	4	0	1	1	1	0	5	3	2	2	3	3	4	3	5	4	4	5	4	4	4	4	3	4	4	5	4	5	4	5	3	4	3	4	4	3	4	5	4	5	4	4
124	2	3	0	0	1	0	0	2	5	5	6	6	5	6	3	6	6	5	3	2	3	3	2	5	4	5	6	5	6	5	5	5	6	6	5	4	5	6	3	2	3	3	2
125	3	5	1	1	1	1	0	4	3	2	2	3	3	4	3	4	3	3	4	3	3	3	4	6	6	5	6	5	6	5	6	5	6	4	3	3	3	4	6	5	6	5	5
126	4	5	1	0	0	0	0	5	3	2	2	3	3	7	6	6	7	7	4	5	4	5	5	6	5	5	4	5	6	5	6	5	6	3	2	3	3	2	6	5	5	6	5
127	3	5	1	1	1	0	0	5	6	6	5	5	6	6	6	5	5	6	5	4	5	5	4	6	5	5	6	5	5	5	4	5	5	5	5	6	5	6	5	4	5	5	4
128	2	4	0	1	1	1	0	6	5	4	5	5	4	5	3	5	4	5	3	2	3	3	2	5	5	6	4	5	5	4	6	5	6	4	5	5	6	5	4	5	5	4	5
129	3	4	1	1	1	0	0	5	6	5	6	5	6	5	5	5	6	5	4	3	3	3	4	5	6	5	5	6	5	5	4	5	5	5	6	5	5	6	3	2	3	3	2
130	3	5	1	1	1	1	0	2	5	5	6	4	5	6	3	3	6	5	6	4	6	4	6	6	4	5	6	5	6	4	6	4	5	6	4	5	6	5	1	2	1	2	1
131	3	2	1	0	0	1	0	6	3	4	4	3	4	4	3	4	4	3	4	3	4	4	3	3	4	4	3	4	4	3	3	4	4	3	4	4	3	4	3	3	4	4	3
132	3	5	1	0	0	0	0	3	5	3	4	5	5	4	5	3	4	5	5	5	4	5	5	4	5	4	5	5	5	5	4	5	5	6	5	5	6	5	5	5	6	5	6
133	3	5	0	1	1	0	0	6	6	5	6	6	5	5	3	5	6	5	6	5	6	5	6	5	5	4	5	5	5	4	5	6	4	4	5	5	5	6	3	2	3	3	2
134	1	1	0	0	0	1	0	1	1	1	2	2	2	2	1	2	1	2	4	3	3	3	4	6	5	5	5	6	3	3	3	4	3	2	3	3	3	4	4	3	3	3	4
135	2	4	1	0	0	0	0	5	4	3	4	4	5	4	3	4	4	5	4	3	5	4	4	4	5	4	5	4	7	6	7	7	6	4	3	3	3	4	4	3	4	4	5
136	2	4	0	1	1	1	0	6	6	5	4	6	5	3	2	3	3	3	5	6	5	6	4	4	5	5	5	6	6	5	6	5	6	5	6	5	6	5	6	6	5	6	5
137	1	3	0	1	1	0	0	5	4	3	4	3	3	4	3	4	3	3	4	3	3	3	4	1	2	1	2	1	6	7	6	5	6	1	2	1	2	1	1	2	2	1	2
138	3	5	1	1	1	0	0	5	1	2	1	2	2	5	6	5	5	6	5	6	5	6	5	5	6	4	5	6	6	5	6	5	6	5	6	5	6	5	5	5	6	5	6
139	2	4	1	0	0	0	0	2	5	6	5	5	6	5	5	4	6	5	7	6	7	7	6	5	6	4	5	6	6	4	5	6	5	5	6	5	5	6	5	5	6	5	5
140	2	3	1	0	0	0	0	6	4	4	3	5	3	4	3	4	5	4	5	3	5	4	4	1	2	1	2	1	4	4	5	4	5	4	3	4	5	4	5	4	5	4	4
141	2	3	1	0	0	1	0	6	4	4	5	5	4	1	2	1	1	2	4	3	3	3	4	5	6	5	6	5	6	5	6	5	5	5	5	6	6	5	5	5	4	5	5
142	2	2	0	1	0	0	0	5	1	2	1	1	2	3	2	3	3	3	7	6	6	7	6	7	5	6	5	6	7	5	6	5	5	3	2	3	3	2	5	5	6	6	5
143	4	5	1	0	0	1	0	6	2	3	4	2	3	5	5	6	6	5	5	6	5	6	5	6	5	6	5	6	6	5	5	6	5	5	6	5	6	5	5	5	6	5	6
144	1	5	0	0	1	1	0	6	5	5	5	5	5	5	4	3	6	6	6	5	5	5	5	2	4	5	2	3	5	4	5	5	4	4	4	4	5	4	4	5	5	4	5
145	1	2	0	0	0	1	0	1	4	5	5	4	5	3	2	4	3	3	3	2	3	3	2	5	5	4	5	4	4	4	5	4	5	5	4	4	5	4	4	5	4	5	4
146	2	4	0	0	1	1	0	4	6	5	6	5	6	6	5	5	6	5	6	6	5	6	6	6	5	6	5	6	6	5	6	6	5	6	6	6	5	6	5	6	4	6	6
147	3	5	1	1	1	1	0	6	5	6	6	5	7	6	7	6	5	6	6	7	6	5	6	7	6	6	5	6	5	4	5	5	4	5	6	7	6	6	7	6	5	6	6
148	3	5	1	1	1	1	0	5	7	6	5	7	7	5	6	5	5	6	5	6	5	6	6	4	3	3	3	4	5	6	4	5	5	5	4	5	5	4	5	6	5	4	5
149	4	5	0	1	1	1	0	5	3	4	4	3	4	4	3	4	4	3	4	3	4	4	3	3	4	4	3	4	4	3	3	4	4	3	4	4	3	4	3	3	4	4	3
150	2	3	1	0	0	0	0	4	6	7	5	5	6	6	7	6	5	7	7	5	6	5	7	6	6	5	7	6	4	3	3	3	4	5	6	5	6	5	6	7	5	6	5
151	3	5	1	0	0	0	0	5	6	5	6	5	5	7	6	6	7	7	3	2	3	3	2	5	6	5	6	6	6	5	7	6	7	7	6	7	7	6	7	6	7	6	6
152	2	1	0	0	0	1	0	1	1	2	1	2	2	5	3	4	5	5	5	5	6	5	5	4	5	4	5	4	6	5	5	5	6	4	4	5	5	4	4	5	5	4	5
153	3	3	1	0	1	0	0	2	6	3	5	5	6	6	3	6	6	5	6	5	6	5	5	5	5	6	5	6	6	5	6	5	6	7	7	6	6	6	6	5	6	5	6
154	1	1	0	0	0	1	0	3	2	3	3	4	2	1	2	1	1	2	1	2	2	1	2	3	2	3	3	2	2	2	3	3	2	4	3	4	3	4	3	4	3	4	2
155	2	3	1	0	0	0	0	5	4	5	3	5	4	6	5	3	6	5	6	5	6	5	6	5	5	6	5	6	5	6	5	6	5	6	5	6	5	6	5	6	5	5	5
156	3	5	1	0	0	0	0	5	6	6	7	7	6	5	3	4	6	5	4	5	4	5	5	6	5	5	6	5	5	6	5	6	5	5	6	5	6	5	4	5	5	6	5
157	2	2	0	0	1	0	0	3	2	1	2	2	1	1	2	1	1	2	5	5	6	7	5	1	2	2	1	2	6	6	7	6	7	1	2	1	2	1	5	6	6	6	5
158	1	3	0	0	1	0	0	4	5	5	6	5	6	6	6	5	5	6	6	5	6	6	5	6	5	6	6	5	6	5	6	6	5	5	7	6	6	7	6	6	5	6	7
159	3	5	1	1	1	1	0	5	5	4	5	5	6	4	3	4	3	3	5	4	5	5	6	6	5	6	5	5	5	6	5	5	5	5	6	5	6	5	6	6	5	6	5
160	2	5	0	1	0	1	0	5	5	5	6	4	5	4	3	4	6	5	1	2	1	2	1	5	4	6	5	6	6	4	6	5	6	6	5	6	6	5	4	3	3	3	4
161	1	1	0	0	1	1	0	1	6	5	6	5	5	2	3	2	1	2	6	5	5	5	6	1	2	1	2	3	5	4	5	5	4	7	6	7	7	6	6	5	5	5	6
162	2	4	1	0	1	1	0	4	4	3	4	3	3	4	3	4	4	5	4	3	4	4	4	4	5	4	5	4	4	5	4	5	5	3	4	4	3	5	5	3	4	4	3
163	2	4	0	1	0	0	0	6	6	6	5	7	6	5	4	3	6	6	5	4	5	5	4	4	5	4	6	5	6	5	6	5	6	4	5	6	5	6	4	3	3	3	4
164	2	2	0	1	1	1	0	1	5	3	4	5	5	6	3	6	5	5	6	5	5	5	6	6	6	7	6	5	7	5	7	6	6	6	5	5	5	6	4	5	6	4	5
165	1	2	0	0	0	1	0	5	4	3	5	5	4	7	3	6	7	7	7	6	7	7	6	5	4	5	4	5	5	4	5	4	5	4	5	4	5	4	4	3	3	3	4
166	3	5	1	1	1	1	0	5	2	1	2	1	2	6	3	5	5	6	6	5	6	7	5	1	2	1	2	2	3	2	3	3	2	6	5	6	5	7	5	4	5	5	4
167	3	4	1	0	0	0	0	4	5	4	4	5	5	5	3	4	5	5	5	4	5	5	4	3	2	3	3	2	7	6	7	6	7	3	2	3	3	2	7	6	7	6	6
168	2	3	0	0	1	0	0	2	5	4	5	5	3	3	5	3	4	4	5	4	5	4	3	7	6	7	7	6	4	5	5	4	5	5	4	3	4	5	4	4	5	4	5
169	3	5	1	1	0	0	0	5	5	4	6	6	6	6	4	5	5	5	6	4	6	4	5	1	2	1	2	1	4	3	3	3	4	5	4	5	5	4	4	4	5	4	6
170	3	5	1	0	0	0	0	4	1	2	1	1	2	6	3	5	6	4	4	5	6	5	6	3	2	3	3	2	5	4	5	5	4	6	5	5	5	6	5	4	5	4	5
171	2	5	1	0	1	0	0	3	6	6	7	6	5	7	6	6	7	6	7	7	5	6	6	5	4	5	5	4	6	5	6	6	5	6	5	6	6	7	7	6	7	6	7
172	2	4	0	0	1	0	0	1	6	5	7	5	6	6	5	6	6	5	7	6	7	5	6	7	6	7	7	6	7	6	7	6	7	3	2	3	3	2	7	6	7	6	6
173	3	5	1	0	1	0	0	2	2	1	2	2	1	6	7	6	5	6	1	2	2	1	2	4	5	5	5	6	6	5	6	6	6	1	2	1	2	1	2	2	1	1	2
174	3	3	1	0	0	0	0	1	4	3	4	3	3	6	3	6	6	5	5	4	6	5	5	5	6	5	6	5	4	5	5	6	5	4	3	3	3	4	5	5	4	5	6
175	3	4	1	0	0	0	0	2	1	1	2	2	1	4	3	4	5	4	3	4	5	4	5	1	2	2	1	2	3	2	3	3	2	5	6	4	5	5	6	5	5	5	6
176	3	3	0	1	0	1	0	1	1	3	1	2	3	3	2	3	1	2	2	1	1	2	2	3	2	4	2	4	4	2	3	1	3	2	2	3	2	3	3	1	2	2	3
177	3	3	1	0	1	0	0	1	6	4	3	5	6	7	3	6	7	7	4	5	6	4	6	6	4	6	4	5	5	4	5	6	4	5	6	4	5	6	6	5	5	5	6
178	2	2	0	1	0	0	0	1	5	4	5	5	6	6	4	5	6	5	6	5	5	5	6	6	5	6	5	6	6	5	6	5	5	6	6	6	5	4	5	4	5	5	4
179	1	2	0	0	0	1	0	3	7	6	5	7	7	5	3	4	5	5	4	5	5	4	5	6	5	5	5	6	5	6	4	5	5	4	5	4	6	5	6	4	5	5	4
180	1	1	0	0	1	0	0	2	4	5	5	3	5	4	3	4	3	3	4	3	3	3	4	3	5	4	5	5	5	4	4	5	5	5	4	5	4	4	6	4	5	5	4
181	1	4	1	0	0	0	0	6	6	5	7	6	5	7	5	5	7	6	6	5	6	7	5	7	5	7	6	7	6	5	6	6	6	7	5	7	6	6	6	5	5	5	6
182	3	4	1	0	1	0	0	2	5	4	5	6	5	7	6	6	5	6	4	6	4	6	5	7	5	4	5	6	6	5	6	5	5	5	6	5	6	5	7	6	7	5	7
183	4	5	1	1	1	1	0	1	6	5	6	7	6	7	6	6	7	6	6	5	7	6	6	7	6	7	6	6	6	7	6	5	6	4	3	3	3	4	6	6	7	6	6
184	3	3	1	0	1	0	0	2	4	6	5	4	5	5	4	3	5	5	6	4	5	6	5	4	5	4	6	7	6	5	7	6	5	4	7	4	6	5	6	5	6	6	5
185	3	4	0	0	0	1	0	3	6	5	6	5	6	5	6	5	5	7	7	5	7	5	6	7	6	7	7	6	4	3	3	3	4	5	6	4	5	6	6	5	5	5	6
186	4	5	1	1	1	1	0	3	5	5	5	5	6	5	6	6	4	5	5	4	5	4	5	6	5	5	5	6	6	5	5	5	6	6	5	5	5	5	6	5	6	4	5
187	3	4	1	0	0	0	0	5	1	2	1	2	2	6	5	3	6	5	4	5	4	6	4	4	3	3	3	4	6	5	5	5	6	7	6	7	7	6	6	4	5	5	4
188	3	3	0	1	0	0	0	6	3	2	3	3	2	3	3	2	3	2	3	3	2	3	3	2	2	3	3	3	2	2	3	2	3	2	3	2	2	3	3	2	2	3	2
189	3	5	1	0	0	0	0	3	6	5	6	4	5	5	6	4	6	5	6	5	6	5	5	5	6	4	5	6	5	4	6	5	5	4	4	5	5	4	6	4	5	5	6
190	3	5	1	0	0	0	0	5	1	2	2	1	2	2	1	1	2	1	6	5	6	5	6	5	4	5	5	4	1	2	1	2	1	6	5	5	5	6	6	6	5	5	6
191	3	5	1	0	1	1	0	3	5	6	5	6	5	6	5	6	6	5	7	5	6	6	5	5	5	6	7	6	6	7	5	6	6	4	6	5	6	6	6	5	6	7	6
192	3	5	1	0	0	1	0	1	6	3	6	5	5	3	5	4	3	4	5	3	5	5	6	3	4	3	4	4	5	3	4	5	3	4	5	4	3	5	4	4	5	3	4
193	1	2	0	0	1	0	0	1	3	1	2	4	3	4	2	4	1	3	3	2	1	2	3	2	1	4	2	3	7	6	7	7	6	3	1	2	2	2	1	1	2	3	2
194	4	5	1	0	0	0	0	4	4	4	3	4	4	3	4	3	3	4	4	3	4	4	5	5	3	4	4	5	3	4	5	4	4	6	5	5	5	6	3	4	5	4	5
195	3	5	1	0	1	0	0	3	6	5	6	4	5	2	3	1	2	1	6	4	7	5	6	6	5	5	5	6	3	2	3	3	2	7	6	7	7	6	4	6	5	6	6
196	3	5	0	0	0	1	0	5	1	2	2	1	2	2	1	1	2	2	1	2	2	1	2	1	2	2	1	2	1	2	2	1	2	1	2	2	1	2	1	2	2	1	2
197	3	5	0	1	0	0	0	5	6	5	6	5	5	6	6	6	4	5	6	6	5	5	6	3	2	3	3	2	6	5	5	6	6	4	3	3	3	4	4	5	4	5	6
198	3	5	0	0	1	0	0	4	5	6	5	4	5	4	5	6	4	5	3	2	3	3	2	5	6	4	5	6	6	4	5	5	5	6	6	4	5	6	5	4	5	5	4
199	3	5	1	0	0	0	0	1	5	6	5	4	5	5	4	3	6	5	4	6	5	5	6	4	5	4	5	6	6	4	5	5	6	5	4	5	4	5	7	6	7	7	6
200	3	5	1	0	1	1	0	1	7	6	5	7	7	5	6	6	7	5	4	3	3	3	4	6	5	6	5	6	5	6	5	6	7	6	7	5	6	6	6	7	5	6	6
201	3	5	1	0	1	0	0	5	4	4	3	4	4	4	5	6	3	5	1	2	2	1	2	5	4	5	4	5	3	5	3	5	4	1	2	1	2	1	1	2	2	1	2
202	3	5	1	0	0	0	0	3	6	4	6	5	5	1	2	1	1	2	6	4	5	5	6	4	6	5	5	6	6	4	5	5	6	6	4	5	5	6	5	6	5	5	6
203	3	3	1	0	0	0	0	5	6	5	6	5	6	6	5	5	6	5	6	6	5	6	6	6	5	6	5	6	6	5	6	6	5	6	6	6	5	6	5	6	4	6	6
204	3	3	0	0	1	0	0	2	4	5	5	5	4	3	4	5	3	4	7	6	7	7	6	3	4	3	2	4	4	3	3	3	4	4	3	4	5	4	7	6	7	7	6
205	2	4	0	0	0	1	0	2	1	2	2	2	1	1	2	3	4	2	4	2	3	2	3	3	1	3	2	3	3	2	4	3	4	2	3	1	3	3	1	2	3	2	4
206	3	4	0	1	0	0	0	5	6	5	6	5	6	4	5	3	3	5	3	6	4	5	5	1	2	1	2	1	6	4	5	4	5	4	3	3	3	4	5	5	4	5	5
207	3	5	1	1	1	1	0	5	5	4	5	6	4	2	2	1	2	1	1	2	1	1	2	3	5	4	4	5	1	2	1	2	1	3	5	4	5	4	5	4	5	5	4
